# Supplementary material for: Vaginal microbiota of American Indian women and associations with measures of psychosocial stress
Source: PLoS One. 2021 Dec 10;16(12):e0260813. doi: 10.1371/journal.pone.0260813 (PMC8664215; doi:10.1371/journal.pone.0260813)
Supplement: S1 Table — (XLSX) [file pone.0260813.s002.xlsx]

## Sheet: Sheet1
Response	Explanatory	Estimate	Est.Error	Lower 95% CrI	Upper 95% CrI
Amino Acids	Depression	1.33875	1.90886	0.381241	4.77434
Agmatine	Depression	1.45678	1.9771	0.382016	5.55937
Arginine	Depression	1.04079	2.29457	0.204971	5.14044
BV associated BAs	Depression	3.55581	2.42732	0.626412	20.016
Cadaverine	Depression	3.67479	2.82531	0.484728	28.725
Lysine	Depression	1.11698	1.93942	0.303687	4.11892
Ornithine	Depression	1.35031	2.10696	0.310784	5.89848
Putrescine	Depression	4.04667	2.19351	0.872093	18.9163
non-BV associated BAs (Spermidine and spermine)	Depression	0.972544	2.6506	0.147216	6.35823
Spermidine	Depression	1.7577	2.06044	0.420869	7.17194
Spermine	Depression	0.198737	4.79662	0.00911381	4.42026
TMA	Depression	1.99021	3.16137	0.204981	19.0415
TMAO	Depression	2.82083	2.29314	0.563367	14.0698
Tryptophan	Depression	1.97892	1.88751	0.567591	6.9556
Tyramine	Depression	2.35159	3.28019	0.221617	24.0211
Amino Acids	Historic Loss Associated Symptoms	1.75033	1.54091	0.744838	4.08556
Agmatine	Historic Loss Associated Symptoms	1.34024	1.54713	0.572064	3.19271
Arginine	Historic Loss Associated Symptoms	1.21426	1.72137	0.417883	3.52285
BV associated BAs	Historic Loss Associated Symptoms	2.36492	1.80164	0.751702	7.49003
Cadaverine	Historic Loss Associated Symptoms	3.07546	1.99475	0.799696	12.3594
Lysine	Historic Loss Associated Symptoms	1.79987	1.54578	0.758928	4.25069
Ornithine	Historic Loss Associated Symptoms	1.70984	1.62566	0.656088	4.4664
Putrescine	Historic Loss Associated Symptoms	2.28451	1.70338	0.802996	6.46447
non-BV associated BAs (Spermidine and spermine)	Historic Loss Associated Symptoms	1.3156	1.89377	0.371587	4.6188
Spermidine	Historic Loss Associated Symptoms	1.56468	1.63325	0.59494	4.1187
Spermine	Historic Loss Associated Symptoms	0.417872	2.78918	0.0575319	3.13252
TMA	Historic Loss Associated Symptoms	1.50914	2.14759	0.336731	7.02565
TMAO	Historic Loss Associated Symptoms	1.82381	1.7312	0.632821	5.33055
Tryptophan	Historic Loss Associated Symptoms	1.74481	1.52785	0.763378	3.9667
Tyramine	Historic Loss Associated Symptoms	3.52005	2.18366	0.767219	16.2451
Amino Acids	Historic Loss	1.78003	1.44511	0.864225	3.71433
Agmatine	Historic Loss	1.33042	1.45652	0.635958	2.82593
Arginine	Historic Loss	1.13614	1.59517	0.45298	2.82793
BV associated BAs	Historic Loss	2.23454	1.67212	0.815773	6.121
Cadaverine	Historic Loss	3.05643	1.7996	0.958738	9.66781
Lysine	Historic Loss	1.87048	1.44273	0.903675	3.85474
Ornithine	Historic Loss	1.68267	1.52083	0.747177	3.79328
Putrescine	Historic Loss	1.8194	1.57294	0.740533	4.36921
non-BV associated BAs (Spermidine and spermine)	Historic Loss	1.66535	1.73798	0.560836	4.9679
Spermidine	Historic Loss	1.98345	1.5041	0.904649	4.42529
Spermine	Historic Loss	0.507532	2.40805	0.0898442	2.79931
TMA	Historic Loss	2.64021	1.89404	0.761198	9.30066
TMAO	Historic Loss	0.771799	1.60691	0.303839	1.97482
Tryptophan	Historic Loss	1.29921	1.44541	0.630939	2.66976
Tyramine	Historic Loss	2.83001	1.95602	0.752002	10.5496
Amino Acids	Social Support	3.89078	1.87324	1.11941	13.3955
Agmatine	Social Support	1.53068	1.95095	0.412396	5.71921
Arginine	Social Support	3.97836	2.2652	0.802522	19.7099
BV associated BAs	Social Support	2.30834	2.49808	0.383912	14.0861
Cadaverine	Social Support	1.68405	2.89998	0.20589	13.5069
Lysine	Social Support	4.52815	1.89531	1.31174	15.9011
Ornithine	Social Support	3.05716	2.06073	0.745915	12.4392
Putrescine	Social Support	2.73406	2.22414	0.559358	13.2044
non-BV associated BAs (Spermidine and spermine)	Social Support	2.05558	2.65853	0.299499	14.4593
Spermidine	Social Support	2.26159	2.08481	0.524219	9.41611
Spermine	Social Support	1.84909	4.8036	0.0862082	4.03478
TMA	Social Support	2.80013	3.11434	0.301192	25.5939
TMAO	Social Support	0.477287	2.28932	0.0957103	2.47451
Tryptophan	Social Support	2.76163	1.88635	0.800707	9.40052
Tyramine	Social Support	4.82992	3.33171	0.453904	51.2326
Amino Acids	Lifetime Trauma	1.05706	1.25914	0.672474	1.65318
Agmatine	Lifetime Trauma	1.05763	1.25771	0.676369	1.64872
Arginine	Lifetime Trauma	1.16272	1.33052	0.661858	2.031
BV associated BAs	Lifetime Trauma	0.707794	1.36755	0.380857	1.30243
Cadaverine	Lifetime Trauma	0.781291	1.43689	0.385172	1.57688
Lysine	Lifetime Trauma	1.0121	1.25375	0.649337	1.57239
Ornithine	Lifetime Trauma	1.31418	1.28886	0.799095	2.17228
Putrescine	Lifetime Trauma	0.679921	1.31287	0.398572	1.15572
non-BV associated BAs (Spermidine and spermine)	Lifetime Trauma	1.54114	1.40039	0.796048	2.98057
Spermidine	Lifetime Trauma	1.20386	1.28417	0.741555	1.96456
Spermine	Lifetime Trauma	3.33695	1.67849	1.19792	9.24006
TMA	Lifetime Trauma	0.775362	1.48681	0.356796	1.69737
TMAO	Lifetime Trauma	1.49006	1.33272	0.859982	2.61072
Tryptophan	Lifetime Trauma	1.05226	1.2538	0.672999	1.62614
Tyramine	Lifetime Trauma	0.702022	1.51086	0.311756	1.58519
Amino Acids	MAQ-Avoidance	1.2414	1.78842	0.39139	3.91765
Agmatine	MAQ-Avoidance	1.25516	1.81628	0.389688	4.06238
Arginine	MAQ-Avoidance	0.759773	2.08931	0.176353	3.20723
BV associated BAs	MAQ-Avoidance	2.22417	2.22206	0.470902	10.6497
Cadaverine	MAQ-Avoidance	2.59155	2.52913	0.424796	15.8294
Lysine	MAQ-Avoidance	1.16959	1.81417	0.36862	3.8293
Ornithine	MAQ-Avoidance	1.44545	1.94152	0.387141	5.42666
Putrescine	MAQ-Avoidance	1.94235	2.05749	0.474132	8.24127
non-BV associated BAs (Spermidine and spermine)	MAQ-Avoidance	0.887109	2.38412	0.157235	4.81696
Spermidine	MAQ-Avoidance	1.19665	1.91393	0.339158	4.28904
Spermine	MAQ-Avoidance	0.386804	3.99557	0.024804	5.84118
TMA	MAQ-Avoidance	5.46989	2.73963	0.76047	39.9875
TMAO	MAQ-Avoidance	2.64198	2.09439	0.624196	11.4136
Tryptophan	MAQ-Avoidance	1.02429	1.7769	0.329106	3.18677
Tyramine	MAQ-Avoidance	1.79466	2.90015	0.222963	14.4713
Amino Acids	MAQ-Security	2.77396	1.81085	0.861967	8.77865
Agmatine	MAQ-Security	1.09932	1.88037	0.319742	3.80363
Arginine	MAQ-Security	0.722233	2.20674	0.375701	8.27084
BV associated BAs	MAQ-Security	2.09735	2.32927	0.395273	11.3395
Cadaverine	MAQ-Security	1.40416	2.68574	0.205583	10.0983
Lysine	MAQ-Security	2.8408	1.84648	0.856188	9.44393
Ornithine	MAQ-Security	1.77948	2.00932	0.451412	7.09107
Putrescine	MAQ-Security	2.40089	2.13799	0.553593	10.7894
non-BV associated BAs (Spermidine and spermine)	MAQ-Security	0.799967	2.54305	0.131355	4.93711
Spermidine	MAQ-Security	1.51178	2.00157	0.388291	5.95132
Spermine	MAQ-Security	0.167507	4.28295	0.00971305	2.9125
TMA	MAQ-Security	1.30998	2.96735	0.149234	11.0159
TMAO	MAQ-Security	2.03906	2.20402	0.422934	9.4794
Tryptophan	MAQ-Security	4.56406	1.78647	1.463	14.0709
Tyramine	MAQ-Security	3.1344	3.15021	0.333999	30.4488
Amino Acids	Selfworth	0.588384	2.16488	0.129147	2.66109
Agmatine	Selfworth	1.67798	2.21462	0.349091	8.21349
Arginine	Selfworth	0.270629	2.68239	0.039149	1.87561
BV associated BAs	Selfworth	1.80483	2.96575	0.213406	15.1734
Cadaverine	Selfworth	1.9066	3.57487	0.148766	23.2503
Lysine	Selfworth	0.761757	2.22213	0.157173	3.67538
Ornithine	Selfworth	1.77948	2.00932	0.451412	7.09107
Putrescine	Selfworth	1.32187	2.68382	0.190796	9.34109
non-BV associated BAs (Spermidine and spermine)	Selfworth	2.38973	3.23027	0.238262	23.1733
Spermidine	Selfworth	1.85215	2.371	0.340768	10.4241
Spermine	Selfworth	6.82658	6.31466	0.1752	240.788
TMA	Selfworth	4.05565	3.92344	0.26569	59.875
TMAO	Selfworth	0.105997	2.60288	0.0164512	0.691132
Tryptophan	Selfworth	0.538844	2.19433	0.117718	2.60867
Tyramine	Selfworth	5.92649	4.2471	0.359244	103.69
